# Supplementary material for: Prevention of Cardiovascular Diseases with Standard-Dose Quadrivalent Influenza Vaccine in People Aged ≥50 Years in Australia During the 2017 A/H3N2 Epidemic
Source: Vaccines (Basel). 2025 Apr 14;13(4):407. doi: 10.3390/vaccines13040407 (PMC12030789; doi:10.3390/vaccines13040407)
Supplement: Supplementary file 1 [file vaccines-13-00407-s001.zip]

Archive with 1 entries (1 files):
- vaccines-3521430-supplementary.pdf
